# Supplementary material for: Prediction of cardiovascular adverse events in newly diagnosed multiple myeloma: Development and validation of a risk score prognostic model
Source: Front Oncol. 2023 Mar 21;13:1043869. doi: 10.3389/fonc.2023.1043869 (PMC10070977; doi:10.3389/fonc.2023.1043869)
Supplement: Supplementary file 1 [file Table_1.xlsx]

## Sheet: Sheet1
SUPLLEMENT TABLE Multivariate Cox analysis for OS of CVAEs in patients with NDMM in training cohort
Variable	Regression coefficients	Multivariate
		HR	P
Age group	1.763	4.935(2.063-11.804)	<0.001*
Smoke	0.447	1.632(0.940-2.834)	0.115
Atrial fibrillation	0.92	2.150(0.716-6.460)	0.073
BaselineHBP	0.802	1.795(1.031-3.125)	0.018*
LVEF	-0.041	0.961(0.905-1.019)	0.176
LVH	0.806	2.208(1.110-4.391)	0.021*
β2MG group	0.047	1.093(0.567-2.110)	0.889
Diuretic	1.746	1.746(0.696-4.381)	0.235
BaselineHBP,baseline high level of office blood pressure; LVEF, left ventricular ejection fraction; LVH, left ventricular hypertrophy; β2-MG, β2-microglobulin;
